# Supplementary material for: Responses and Controlling Factors of the Litter Decay Rate to Nitrogen Addition Across Global Forests: A Meta-Analysis
Source: Plants (Basel). 2025 Oct 20;14(20):3221. doi: 10.3390/plants14203221 (PMC12566841; doi:10.3390/plants14203221)
Supplement: Supplementary file 1 [file plants-14-03221-s001.zip]

Archive with 1 entries (1 files):
- plants-3896764-supplementary.pdf
